# Supplementary material for: Synthesis of 1,2,4-Oxadiazin-5(6H)-One Derivatives and Their Biological Investigation as Monoamine Oxidase Inhibitors
Source: Molecules. 2024 Nov 25;29(23):5550. doi: 10.3390/molecules29235550 (PMC11643077; doi:10.3390/molecules29235550)
Supplement: Supplementary file 1 [file molecules-29-05550-s001.zip]

Archive with 1 entries (1 files):
- molecules-3225890-supplementary.pdf
